# Supplementary material for: Modulating OCA2 Expression as a Promising Approach to Enhance Skin Brightness and Reduce Dark Spots
Source: Biomolecules. 2024 Oct 11;14(10):1284. doi: 10.3390/biom14101284 (PMC11506640; doi:10.3390/biom14101284)
Supplement: Supplementary file 1 [file biomolecules-14-01284-s001.zip]

Archive with 2 entries (2 files):
- biomolecules-3209542-supplementary.pdf
- Uncropped blot images_240829.pdf
